# Supplementary material for: Changes in primary visual and auditory cortex of blind and sighted adults following 10 weeks of click-based echolocation training
Source: Cereb Cortex. 2024 Jun 20;34(6):bhae239. doi: 10.1093/cercor/bhae239 (PMC11186672; doi:10.1093/cercor/bhae239)
Supplement: supplemental_datasets_bhae239 [file supplemental_datasets_bhae239.xlsx]

## Sheet: Training data
		Behavioural performance						Sound v silence contrast												Echo v no echo contrast												Route v scrambled contrast												VBM
		Pre			Post			Pre						Post						Pre						Post						Pre						Post						Pre
SubjID	Age	echo v no echo	route v scram	route id	echo v no echo	route v scram	route id	A1_thr_50_L	A1_thr_50_R	V1_thr_50_L	V1_thr_50_R	OPA_sph_7.5_L	OPA_sph_7.5_R	A1_thr_50_L	A1_thr_50_R	V1_thr_50_L	V1_thr_50_R	OPA_sph_7.5_L	OPA_sph_7.5_R	A1_thr_50_L	A1_thr_50_R	V1_thr_50_L	V1_thr_50_R	OPA_sph_7.5_L	OPA_sph_7.5_R	A1_thr_50_L	A1_thr_50_R	V1_thr_50_L	V1_thr_50_R	OPA_sph_7.5_L	OPA_sph_7.5_R	A1_thr_50_L	A1_thr_50_R	V1_thr_50_L	V1_thr_50_R	OPA_sph_7.5_L	OPA_sph_7.5_R	A1_thr_50_L	A1_thr_50_R	V1_thr_50_L	V1_thr_50_R	OPA_sph_7.5_L	OPA_sph_7.5_R	A1_L	A1_R	V1_L	V1_R	OPA_L	OPA_R
BP1	60	1	0.625	0.461538	1	0.833333	0.710417	0.3446	0.3078	0.2432	0.1657	0.1642	0.09328	0.4229	0.7053	0.4288	0.4287	0.02675	0.1404	0.2364	0.1338	-0.01779	0.05218	0.1784	0.03187	0.2807	0.1858	0.1072	0.2008	0.01793	-0.07573	0.04735	-0.00634	0.02229	0.00833	0.01165	0.03057	-0.05353	-0.03935	-0.1015	-0.09938	0.09581	-0.01907	0.388461	0.426313	0.284214	0.298382	0.383829	0.324611
BP2	38	0.9	0.700828	0.514706	0.966667	0.74053	0.706044	-0.2143	-0.5029	0.1324	-0.0186	0.2431	-0.1716	-0.07962	-0.3632	-0.1094	-0.1945	0.2132	0.08262	0.05892	0.09554	0.1704	0.1408	0.1292	0.000966	0.03819	-0.01324	0.1037	0.04558	0.04284	0.08482	0.08986	0.1048	0.2593	0.3393	-0.001293	-0.01537	0.1786	0.2219	0.1254	0.08515	0.1489	0.06065	0.384308	0.390909	0.240429	0.26775	0.311777	0.434199
BP3	54	1	0.895833	0.433007	1	0.895833	0.771242	0.1768	0.3003	0.2953	0.3421	0.2541	0.03205	0.142	0.2902	0.2524	0.3015	-0.155	0.07395	-0.09942	-0.03737	0.0246	0.1014	0.2137	-0.01896	-0.003954	-0.1692	0.1801	0.3527	0.08726	-0.08727	-0.00011	-0.06627	-0.01918	-0.06179	-0.09827	-0.01975	0.2226	0.4145	0.1638	0.1549	0.09108	0.1753	0.310201	0.318885	0.275159	0.251618	0.323096	0.306749
BP4	39	1	0.895833	0.545752	1	0.916667	0.805556	0.4825	0.1618	-0.1326	-0.2304	-0.1907	0.01652	0.9889	0.2859	0.173	0.06309	0.01139	0.2157	0.313	0.01855	0.08029	-0.04791	-0.04589	0.04944	0.5673	-0.007413	0.05654	0.01212	-0.06338	0.1464	0.09967	0.1144	0.06845	0.03765	0.1559	0.2554	0.03998	0.04704	0.1658	0.07283	0.03644	0.1636	0.45162	0.503139	0.31523	0.355385	0.344027	0.366612
BP5	44	1	0.875	0.447917	1	0.9375	0.666667	0.1744	0.436	0.2113	0.09197	0.5124	0.06931	0.298	0.3627	0.2679	0.1979	0.361	-0.03277	-0.02016	-0.1393	0.3004	0.1046	0.8197	0.07519	-0.04586	-0.2353	0.2923	0.3163	0.8131	0.2043	0.02085	0.01944	0.2564	0.1581	0.1454	-0.006919	-0.0687	-0.03527	0.08169	-0.1126	0.4316	0.1322	0.597511	0.365223	0.318397	0.313179	0.321246	0.384348
BP6	72	0.883333	0.669956	0.516667	0.966667	0.809783	0.483456	0.143	0.2133	-0.2043	-0.1667	0.5582	0.3441	0.09076	0.3681	-0.05551	-0.0425	0.5491	0.325	0.02531	0.08307	0.07381	0.06344	0.2191	0.2515	-0.02115	0.1353	0.09478	0.2028	0.1305	0.09356	-0.08975	-0.2133	-0.09746	-0.1341	-0.03691	-0.01921	0.1574	0.1029	-0.2035	-0.1249	-0.09264	-0.1187	0.261099	0.300482	0.280182	0.274246	0.351017	0.346063
BP7	46	1	0.833333	0.5625	1	0.9375	0.757353	0.2778	-0.08932	0.1596	0.07826	0.183	-0.2025	-0.1616	-0.07167	-0.2439	-0.1741	-0.174	-0.4544	0.7993	0.3098	0.07896	0.08957	-0.01093	-0.1493	0.5578	0.3618	-0.1951	-0.1152	-0.01599	-0.2038	0.1581	-0.03343	0.08296	0.0376	0.04507	-0.04276	-0.1319	-0.02077	-0.06436	-0.001051	0.02463	-0.02667	0.56801	0.576893	0.479903	0.46191	0.596971	0.662496
BP8	36	1	0.875	0.529412	1	0.9375	0.743464	0.3524	0.3451	0.364	0.1033	0.06674	-0.07908	0.0672	0.006836	0.1539	-0.288	0.04206	-0.3666	-0.06753	-0.07149	0.2142	-0.1036	0.2645	-0.2504	-0.1369	0.09601	0.2528	-0.178	0.1897	-0.2151	-0.01524	0.1266	0.1195	0.07358	0.148	0.05411	-0.05238	0.08094	0.1776	0.1713	0.2954	0.1572	0.376811	0.335463	0.276607	0.280572	0.298863	0.351511
BP9	37	0.933333	0.761364	0.540179	0.95	0.758893	0.645833	0.8176	0.2499	-0.2041	-0.1094	0.09514	0.09065	0.8787	0.2487	-0.02479	-0.06837	0.1642	0.3111	0.5683	0.1107	-0.1177	-0.02648	0.02941	0.05702	0.4463	-0.08466	0.06037	0.09461	0.2553	0.1097	0.1876	0.09708	-0.0113	-0.03157	-0.01177	0.05042	-0.04865	0.02034	-0.03763	-0.04543	-0.1143	-0.2277	0.452614	0.513126	0.396429	0.385105	0.463087	0.453603
BP10	27	0.966667	0.729167	0.401786	1	0.916667	0.590278	0.2228	0.2105	-0.03482	0.02784	-0.03339	-0.05713	0.4705	0.3785	-0.05346	0.04782	0.036	-0.01678	0.1697	0.03731	0.03819	0.04836	0.2038	0.151	0.01625	-0.06849	-0.001286	-0.09767	0.07083	-0.08173	-0.1283	-0.1784	0.08876	0.06025	-0.09334	-0.09795	-0.05557	0.005425	-0.02691	-0.02947	-0.05661	-0.1035	0.397907	0.432448	0.398833	0.366886	0.453385	0.48652
BP11	79	0.866667	0.759091	0.282051	1	0.833333	0.514706	0.4029	0.04805	-0.2178	-0.1188	-0.01042	-0.2252	0.4009	0.3164	-0.1319	-0.124	0.1221	0.0455	0.02522	0.03457	-0.6719	-0.09038	0.06395	-0.04314	0.00255	0.03059	-0.05657	-0.009147	-0.02119	-0.0698	0.212	0.1396	0.4112	0.0537	0.01344	0.104	0.1411	-0.01268	-0.04909	-0.01838	-0.1988	-0.181	0.306189	0.313093	0.24141	0.235395	0.310803	0.322859
BP12	48	1	0.854167	0.45915	1	0.916667	0.777778	0.1204	-0.111	0.3216	0.4532	0.107	-0.01324	0.3084	0.1417	0.6405	0.5365	0.3455	0.07816	0.212	-0.0508	0.008524	0.1128	0.07675	-0.007712	-0.05067	0.03852	0.3621	0.03539	0.1526	-0.2494	0.06698	0.03318	0.04133	0.01379	-0.003717	0.02935	-0.08345	-0.03463	0.01477	0.0164	0.04502	0.05777	0.406318	0.36623	0.326949	0.316142	0.404507	0.345696
SP1	27	0.983333	0.871377	0.441176	1	0.916667	0.794118	0.5003	0.3218	0.09104	0.139	0.03216	-0.02427	0.5479	0.5763	0.1884	0.18	0.09884	0.0224	0.1975	0.1028	0.155	0.09605	0.1085	-0.01488	0.4906	0.4867	0.3983	0.4155	0.2174	0.1452	0.1154	0.1977	0.1667	0.1732	0.02013	-0.04217	0.03905	0.0396	0.001993	-0.04234	-0.02331	-0.04244	0.475532	0.592138	0.534347	0.523579	0.61341	0.571008
SP2	60	0.983333	0.9375	0.555556	1	1	0.75	0.733	0.4169	-0.1463	-0.1384	0.04643	0.2434	0.7159	0.472	-0.107	-0.09191	0.03465	0.101	0.3964	0.3523	-0.02648	0.01517	0.02684	0.3429	0.2943	0.1257	-0.04715	-0.02776	-0.07122	0.0982	0.1265	0.09179	0.06744	0.05735	-0.006198	-0.03831	0.1276	0.1547	0.04129	0.09608	0.1111	0.2329	0.469953	0.389983	0.424493	0.402649	0.42763	0.409433
SP3	21	1	0.770833	0.465278	1	0.958333	0.472222	0.3427	0.3006	0.03262	0.05753	-0.09584	-0.0865	0.289	0.2173	0.1768	0.09324	-0.03616	0.04382	0.08008	0.05522	-0.1259	-0.1206	-0.1645	-0.1638	0.01296	-0.04756	0.03196	-0.0196	-0.1933	-0.234	0.07247	0.008461	0.005893	0.002792	-0.3142	-0.2276	-0.09064	-0.2551	-0.3065	-0.1885	-0.4656	-0.4053	0.345088	0.414734	0.462693	0.417476	0.53485	0.501085
SP4	22	1	0.854167	0.545752	1	0.895833	0.666667	0.3222	0.1178	0.1209	0.1175	-0.0485	-0.07313	0.1638	0.05317	-0.01267	0.02881	-0.1677	-0.2888	0.1998	0.1196	0.1176	0.07444	-0.05878	-0.1093	0.2962	0.2796	-0.0322	0.006533	-0.09679	-0.3206	0.03007	0.1608	0.242	0.2624	0.06874	-0.0349	0.1052	0.2247	0.002393	-0.01326	-0.1155	-0.1394	0.441174	0.423411	0.36653	0.326735	0.410341	0.41162
SP5	32	1	0.854167	0.472222	1	0.8125	0.558824	0.4107	0.02362	-0.2277	-0.2345	-0.1164	-0.2067	0.3195	0.19	-0.03978	-0.07175	-0.05096	-0.1476	0.2841	0.2202	0.1351	0.1836	0.2072	-0.02271	0.2282	0.08202	-0.06548	-0.04046	-0.04244	-0.07012	0.01556	0.1732	0.0424	0.1168	0.08416	0.05258	-0.02787	0.1404	0.01865	0.03821	-0.02284	0.2398	0.513031	0.406539	0.386519	0.35784	0.538874	0.506941
SP6	22	1	0.729167	0.285714	1	0.833333	0.769608	0.4427	0.2395	0.399	0.343	-0.03312	-0.02241	0.6669	0.2505	0.3932	0.4092	0.1166	0.076	0.2657	0.05508	0.5044	0.3984	-0.07602	-0.08357	0.2908	0.1142	0.3801	0.33	0.1125	0.024	-0.07219	0.07887	0.03787	-0.04348	-0.07766	-0.02415	-0.02916	-0.004101	0.2849	0.2419	-0.003606	-0.02994	0.496416	0.454965	0.329048	0.307182	0.432952	0.451313
SP7	24	0.933333	0.617754	0.230769	1	0.770833	0.625	0.4158	0.03864	0.2558	0.2578	0.005244	0.03383	0.2021	0.07998	0.4383	0.4097	0.003156	0.1973	0.2152	0.1839	0.08358	0.02173	0.0572	-0.04286	0.2655	0.1531	0.1936	0.1925	-0.2954	-0.2636	0.2289	-0.04712	-0.2046	-0.2227	-0.001656	0.01478	0.2017	0.06484	0.09654	-0.03222	-0.01651	0.1189	0.368993	0.420331	0.336685	0.295641	0.41066	0.412186
SP8	48	1	0.770833	0.503472	1	0.9375	0.599673	0.5442	0.4027	-0.1919	-0.1853	-0.2079	-0.3246	0.4905	0.3803	-0.03463	-0.02369	-0.1352	-0.1755	0.2867	0.1643	-0.4265	-0.3741	-0.2929	-0.2132	0.264	0.1954	-0.04257	-0.03798	0.1159	0.1646	0.06616	0.1677	0.04712	0.0686	0.1495	0.1913	0.07086	0.09714	-0.04016	-0.0457	0.09665	0.05611	0.341624	0.352307	0.385822	0.340809	0.409765	0.388266
SP9	35	0.933333	0.745833	0.526961	1	0.979167	0.833333	0.373	-0.04136	-0.1183	-0.149	-0.3861	-0.3834	0.4466	0.193	0.1732	0.1031	-0.2737	-0.3394	0.5092	0.1019	-0.01603	0.006148	-0.2371	-0.2588	0.4418	0.2918	0.1663	0.142	-0.1607	-0.2657	-0.05255	-0.05077	0.2225	0.1484	0.07432	-0.003855	0.09268	0.188	0.1599	0.04984	0.004858	-0.05345	0.417354	0.394222	0.382513	0.384873	0.54714	0.480238
SP10	21	1	0.833333	0.388889	1	0.895833	0.638889	0.6475	0.4966	-0.2498	-0.2746	-0.2986	-0.4289	0.7759	0.5417	0.1534	0.1105	-0.07791	-0.1973	0.501	0.4121	-0.006658	-0.004935	0.02145	-0.1492	0.3472	0.2846	0.2243	0.2381	-0.2152	-0.3101	-0.06096	0.02409	0.08856	0.004911	-0.04126	-0.06172	0.03401	-0.02866	0.1261	0.1807	-0.1327	-0.1201	0.415914	0.419352	0.36405	0.334071	0.489944	0.439224
SP11	71	1	0.791667	0.413194	1	0.9375	0.705882	0.2101	0.3104	-0.03671	-0.02238	0.08351	0.2852	0.3033	0.1981	0.1937	0.04905	0.1904	0.02799	0.001501	0.155	-0.00105	0.03005	-0.09864	-0.1067	0.174	0.06211	0.1536	0.09553	0.02518	0.000514	-0.1462	-0.1713	-0.01274	-0.0657	0.009493	-0.04133	0.0209	0.08146	0.07355	0.08243	-0.06053	-0.1444	0.261334	0.28975	0.338566	0.351105	0.349122	0.320649
SP12	38	1	0.8125	0.513072	1	0.875	0.611111	0.5335	0.1583	-0.02084	0.1391	0.1114	0.08639	0.4513	0.1259	-0.2658	-0.1272	-0.2154	-0.132	0.2744	0.03621	-0.1347	-0.1495	-0.03484	0.08445	0.3632	0.2136	-0.1699	-0.06146	-0.1445	-0.05663	-0.06054	0.06448	-0.1611	-0.1688	0.04661	0.07117	-0.1586	-0.2869	-0.1329	-0.1211	-0.05935	-0.01713	0.386482	0.33649	0.326544	0.343467	0.347713	0.470594
SP13	23	0.966667	0.630435	0.576923	1	0.833333	0.444444	0.2564	0.1236	-0.1211	0.003163	-0.1319	-0.1315	0.1935	0.111	-0.05462	0.0284	-0.06146	-0.04584	-0.02109	-0.01043	-0.2861	-0.2661	-0.2044	-0.2139	0.2191	0.106	-0.3343	-0.2967	-0.214	-0.2921	0.001619	0.006514	0.1272	0.1474	0.03902	0.05819	-0.04094	-0.08545	-0.03091	-0.05639	-0.1059	-0.1278	0.455732	0.46096	0.379816	0.355296	0.420494	0.408951
SP14	25	1	0.75	0.666667	1	0.895833	0.666667	0.3062	0.3844	0.09136	-0.2167	-0.2489	-0.162	0.1955	0.5482	0.1793	0.03836	-0.09354	0.0071	0.04209	0.1801	-0.3759	-0.5363	-0.3599	-0.2386	0.17	0.3886	0.2005	0.08556	0.0114	0.1346	-0.08639	-0.06893	-0.3086	-0.4759	-0.2712	-0.2269	0.1473	0.1236	0.007994	0.00167	0.0155	-0.05638	0.358819	0.356049	0.338016	0.32257	0.426903	0.415412
[truncated: 6 more columns]
